# Supplementary material for: Evaluation of IL-2 and Dexamethasone intracavitary injection on the management of malignant effusion in children with solid tumors or lymphoma
Source: BMC Cancer. 2021 Dec 6;21:1302. doi: 10.1186/s12885-021-09041-7 (PMC8650392; doi:10.1186/s12885-021-09041-7)
Supplement: Supplementary file 1 — Additional file 1. [file 12885_2021_9041_MOESM1_ESM.xlsx]

## Sheet: Sheet1
Supplementary Table 1
Efussion group								size of effusion
Number	Patology	Gender	Age	Stage	Effusion extend			left pleural	right pleural	ascites	pericardial
1	T cell lymphoblastic lymphoma	m	10	stage IV	bilateral pleural effusion			ME	SE
2		m	9	stage IV	bilateral pleural effusion			SE	SE
3		m	12	stage IV	bilateral pleural effusion			ME	ME
4		m	13	stage IV	bilateral pleural effusion	pericardial effusion		SE	ME		M
5		F	13	stage IV	bilateral pleural effusion	pericardial effusion		ME	LE		M
6		F	9	stage IV	bilateral pleural effusion	pericardial effusion		ME	ME		M
7		m	7	stage IV	bilateral pleural effusion			SE	ME
8		m	10	stage IV	bilateral pleural effusion			ME	ME
9		m	8	stage IV	bilateral pleural effusion			ME	ME
10		m	3	stage IV	bilateral pleural effusion	pericardial effusion		ME	ME		M
11		F	12	stage IV	bilateral pleural effusion	pericardial effusion		LE	ME		M
12		F	7	stage IV	bilateral pleural effusion	pericardial effusion		LE	ME		L
13		F	6	stage ⅠII	bilateral pleural effusion			SE	SE
14		m	4	stage ⅠII	bilateral pleural effusion			ME	ME
15		F	5	stage ⅠII	bilateral pleural effusion	pericardial effusion		ME	ME		M
16		F	12	stage ⅠII	bilateral pleural effusion	pericardial effusion		ME	LE		M
17		m	12	stage ⅠII	bilateral pleural effusion	pericardial effusion		ME	LE		L
18		F	7	stage ⅠII	bilateral pleural effusion	pericardial effusion		LE	ME		M
19		m	8	stage IV	bilateral pleural effusion	pericardial effusion		LE	ME		M
20		F	7	stage IV	bilateral pleural effusion			SE	ME
21		F	13	stage IV	bilateral pleural effusion			SE	SE
22		F	12	stage ⅠII	bilateral pleural effusion			ME	ME
23		F	9	stage ⅠII	bilateral pleural effusion			ME	ME
24		m	8	stage ⅠII	bilateral pleural effusion			ME	ME
25		m	13	stage ⅠII	bilateral pleural effusion			ME	ME
26		m	14	stage ⅠII	bilateral pleural effusion			ME	ME
27		m	13	stage ⅠII	bilateral pleural effusion			SE	ME
28		m	12	stage IV	bilateral pleural effusion			SE	ME
29		m	3	stage IV	bilateral pleural effusion			SE	SE
30		F	15	stage IV	bilateral pleural effusion			ME	ME
31		m	12	stage IV	bilateral pleural effusion			ME	ME
32		F	9	stage IV	bilateral pleural effusion			SE	ME
33		F	7	stage IV	bilateral pleural effusion			ME	SE
34		m	6	stage IV	bilateral pleural effusion			ME	ME
35		m	5	stage IV	bilateral pleural effusion			SE	SE
36		m	4	stage IV	bilateral pleural effusion			ME	SE
37	B cell lymphoblastic lymphoma	F	10	stage ⅠII	ascites only					G2
38		F	9	stage ⅠII	ascites only					G3
39		m	7	stage ⅠII	ascites only					G2
40		m	7	stage IV	ascites only					G2
41		m	6	stage IV	ascites only					G2
42		F	8	stage IV	ascites only					G3
43		F	5	stage IV	ascites only					G3
44		m	4	stage IV	ascites only					G3
45		m	3	stage IV	ascites only					G2
46	DLBCL	m	2	stage IV	pleural effusion			SE
47		m	4	stage IV	pleural effusion				ME
48		m	5	stage IV	pleural effusion				ME
49		F	7	stage IV	pleural effusion			ME
50		m	5	stage IV	pleural effusion				SE
51		F	3	stage IV	pleural effusion			ME
52	BL	m	7	stage IV	pleural effusion			LE
53		m	4	stage IV	pleural effusion				SE
54		F	4	stage IV	pleural effusion				ME
55	ALCL	F	9	stage IV	pleural effusion			ME
56		F	11	stage IV	pleural effusion			ME
57	RMS	m	5	stage IV	bilateral pleural effusion	pericardial effusion	ascites	ME	ME	G3	M
58		m	5	stage IV	bilateral pleural effusion			LE	SE
59		m	5	stage IV	pleural effusion			LE
60		F	12	stage IV	pleural effusion			LE
61		F	14	stage IV	pleural effusion			ME
62		m	2	stage IV	pleural effusion				ME
63		F	3	stage IV	pleural effusion				ME
64	NB	m	0.5	stage IV	pleural effusion			LE
65		m	2	stage IV	pleural effusion			ME
66		m	2	stage IV	pleural effusion				ME
67		F	1	stage IV	bilateral pleural effusion			ME	ME
68	PPB	F	7	stage IV	bilateral pleural effusion			ME	SE
69		F	5	stage ⅠII	bilateral pleural effusion			SE	ME
70		F	5	stage ⅠII	pleural effusion			SE
71	Ewing's	m	14	stage IV	pleural effusion			ME
72		m	12	stage IV	pleural effusion			LE
73		F	5	stage IV	pleural effusion			ME
74		m	7	stage IV	pleural effusion			ME
75	HB	m	0.6	stage IV	ascites only					G2
76		F	1	stage IV	ascites only					G2
77		F	2	stage IV	ascites only					G2
78		F	1	stage IV	ascites only					G2
79		m	8	stage III	ascites only					G2
80		m	11	stage III	ascites only					G2
81	PNET	F	5	stage IV	pleural effusion			LE
82		F	6	stage ⅠII	pleural effusion			LE
83		m	5	stage ⅠII	pleural effusion				ME
84		m	4	stage IV	pleural effusion				ME
85		F	7	stage IV	pleural effusion			LE
Control group
1	T cell lymphoblastic lymphoma	m	9	stage III	bilateral pleural effusion			ME	ME
2		F	9	stage III	bilateral pleural effusion			SE	ME
3		F	11	stage IV	bilateral pleural effusion			ME	ME
4		m	13	stage IV	bilateral pleural effusion	pericardial effusion		ME	LE		M
5		F	13	stage III	bilateral pleural effusion	pericardial effusion		ME	ME		M
6	B cell lymphoblastic lymphoma	F	9	stage IV	ascites					G2
7		m	11	stage III	ascites					G2
8	DLBCL	m	5	stage IV	bilateral pleural effusion	ascites		LE	ME	G3
9		m	8	stage IV	bilateral pleural effusion			ME	ME
10	ALCL	m	10	stage IV	bilateral pleural effusion			ME	ME
11	RMS	m	5	stage IV	bilateral pleural effusion	pericardial effusion	ascites	LE	ME	G3
12		m	5	stage IV	bilateral pleural effusion			ME	SE
13		m	5	stage IV	pleural effusion			ME
14	NB	m	0.6	stage IVs	ascites					G2
15	Ewing's	m	10	stage ⅠII	bilateral pleural effusion			ME	ME
16		F	11	stage ⅠII	pleural effusion				LE
17	HB	F	1	stage III	ascites only					G2
18		F	1	stage II	ascites only					G2
19		F	2	stage III	ascites only					G1
20	PNET	F	5	stage IV	pleural effusion			LE
21		m	9	stage ⅠII	pleural effusion				ME
Abbreviations: m, male; F, female;RMS, rhabdomyosarcoma; NB, neuroblastoma; PPB, pulmonary blastoma; HB, hepatoblastoma; PNET, primitive neuroectodermal tumor; DLBCL, diffused large B cell lymphoma; BL, Burkitt lymphoma; ALCL, anaplastic large cell lymphoma; SE, small effusion; ME, moderate effusion; LE, large effusion; G1, grade one; G2, grade two; G3, grade three; M, moderate; L, large
